# Supplementary material for: Targeting the Structural Maturation Pathway of HIV-1 Reverse Transcriptase
Source: Biomolecules. 2023 Nov 1;13(11):1603. doi: 10.3390/biom13111603 (PMC10669680; doi:10.3390/biom13111603)
Supplement: Supplementary file 1 [file biomolecules-13-01603-s001.zip]

Archive with 1 entries (1 files):
- biomolecules-2570032-supplementary.pdf
